# Supplementary material for: Novel Therapeutic Insights in Dedifferentiated Liposarcoma: A Role for FGFR and MDM2 Dual Targeting
Source: Cancers (Basel). 2020 Oct 20;12(10):3058. doi: 10.3390/cancers12103058 (PMC7589658; doi:10.3390/cancers12103058)
Supplement: Supplementary file 1 [file cancers-12-03058-s001.zip]

Archive with 6 entries (6 files):
- supplementary material revised.pptx
- SupplementaryFigures-cancers-proof.pptx
- SupplementaryTableS1.docx
- SupplementaryTableS2.docx
- SupplementaryTableS3.docx
- SupplementaryTableS4.docx
